# Supplementary material for: Active Factors in the Adult Pig Colon: Microbial Transplantation Versus Supplementation with Metabolites in Weaned Piglets
Source: Microorganisms. 2025 Nov 5;13(11):2533. doi: 10.3390/microorganisms13112533 (PMC12654662; doi:10.3390/microorganisms13112533)
Supplement: Supplementary file 1 [file microorganisms-13-02533-s001.zip]

Archive with 1 entries (1 files):
- microorganisms-3871110-supplementary.pdf
